# Supplementary material for: Inter situ collections as a strategy to conserve an exceptional plant species from the Amazon rainforest
Source: PLoS One. 2026 Jun 3;21(6):e0349107. doi: 10.1371/journal.pone.0349107 (PMC13232789; doi:10.1371/journal.pone.0349107)
Supplement: S2 Table — (XLSX) [file pone.0349107.s002.xlsx]

## Sheet: harvest and propagation success
Maternal line	Population	Harvest data	Harvested seeds	Germinated seeds	Germination proportion	Accimated sampling	1 year samplings
POP1_VP5_10	POP1	2020-08-17	9	7	0.78	5	5
POP1_VP5_100	POP1	2020-08-17	11	6	0.55	3	3
POP1_VP5_101	POP1	2020-08-17	8	5	0.63	3	3
POP1_VP5_102	POP1	2020-08-17	8	5	0.63	0	0
POP1_VP5_103	POP1	2020-08-17	7	5	0.71	1	1
POP1_VP5_104	POP1	2020-08-17	11	9	0.82	5	5
POP1_VP5_105	POP1	2020-08-17	10	9	0.9	7	7
POP1_VP5_106	POP1	2020-08-17	13	12	0.92	3	3
POP1_VP5_107	POP1	2020-08-10	7	4	0.57	0	0
POP1_VP5_108	POP1	2020-08-11	10	6	0.6	4	4
POP1_VP5_109	POP1	2020-08-11	7	4	0.57	1	1
POP1_VP5_11	POP1	2020-08-11	12	5	0.42	5	5
POP1_VP5_110	POP1	2020-08-11	11	8	0.73	3	3
POP1_VP5_12	POP1	2020-08-11	34	20	0.59	16	16
POP1_VP5_13	POP1	2020-08-11	23	19	0.83	8	8
POP1_VP5_14	POP1	2020-08-11	3	0	0	0	0
POP1_VP5_15	POP1	2020-08-11	3	0	0	0	0
POP1_VP5_16	POP1	2020-08-11	20	16	0.8	15	15
POP1_VP5_17	POP1	2020-08-11	5	5	1	5	5
POP1_VP5_18	POP1	2020-08-10	8	5	0.63	5	5
POP1_VP5_19	POP1	2020-08-11	8	6	0.75	5	5
POP1_VP5_20	POP1	2020-08-10	18	8	0.44	7	7
POP1_VP5_21	POP1	2020-08-10	2	0	0	0	0
POP1_VP5_22	POP1	2020-08-10	15	11	0.73	9	9
POP1_VP5_23	POP1	2020-08-10	18	11	0.61	10	10
POP1_VP5_24	POP1	2020-08-10	4	4	1	4	4
POP1_VP5_25	POP1	2020-08-10	4	0	0	0	0
POP1_VP5_26	POP1	2020-08-10	4	4	1	4	4
POP1_VP5_27	POP1	2020-08-10	7	5	0.71	5	5
POP1_VP5_28	POP1	2020-08-10	11	6	0.55	6	6
POP1_VP5_29	POP1	2020-08-10	8	8	1	8	8
POP1_VP5_31	POP1	2020-08-10	2	2	1	2	2
POP1_VP5_32	POP1	2020-08-10	3	3	1	3	3
POP1_VP5_33	POP1	2020-08-10	21	16	0.76	12	12
POP1_VP5_34	POP1	2020-08-10	5	4	0.8	4	4
POP1_VP5_35	POP1	2020-08-10	6	6	1	6	6
POP1_VP5_36	POP1	2020-08-10	12	12	1	12	12
POP1_VP5_37	POP1	2020-08-10	3	0	0	0	0
POP1_VP5_38	POP1	2020-08-10	13	11	0.85	11	11
POP1_VP5_39	POP1	2020-08-10	4	4	1	4	4
POP1_VP5_40	POP1	2020-08-10	6	5	0.83	5	5
POP1_VP5_41	POP1	2020-08-10	5	5	1	5	5
POP1_VP5_42	POP1	2020-08-10	20	17	0.85	17	8
POP1_VP5_43	POP1	2020-08-10	6	5	0.83	4	4
POP1_VP5_44	POP1	2020-08-10	21	18	0.86	7	7
POP1_VP5_45	POP1	2020-08-10	6	5	0.83	5	5
POP1_VP5_46	POP1	2020-08-10	7	7	1	7	5
POP1_VP5_47	POP1	2020-08-10	5	5	1	5	5
POP1_VP5_48	POP1	2020-08-10	7	6	0.86	6	6
POP1_VP5_49	POP1	2020-08-10	9	6	0.67	3	3
POP1_VP5_5	POP1	2020-08-10	1	0	0	0	0
POP1_VP5_51	POP1	2020-08-10	8	8	1	7	7
POP1_VP5_52	POP1	2020-08-10	5	4	0.8	4	4
POP1_VP5_53	POP1	2020-08-10	3	0	0	0	0
POP1_VP5_54	POP1	2020-08-10	6	4	0.67	4	4
POP1_VP5_55	POP1	2020-08-10	14	11	0.79	10	10
POP1_VP5_56	POP1	2020-08-10	8	6	0.75	2	2
POP1_VP5_57	POP1	2020-08-10	18	10	0.56	3	3
POP1_VP5_58	POP1	2020-08-10	5	5	1	1	1
POP1_VP5_59	POP1	2020-08-10	7	6	0.86	4	4
POP1_VP5_6	POP1	2020-08-10	16	10	0.63	8	8
POP1_VP5_60	POP1	2020-08-10	9	7	0.78	4	4
POP1_VP5_61	POP1	2020-08-10	2	2	1	1	1
POP1_VP5_62	POP1	2020-08-10	35	23	0.66	7	7
POP1_VP5_63	POP1	2020-08-10	7	7	1	2	2
POP1_VP5_64	POP1	2020-08-10	10	6	0.6	3	3
POP1_VP5_65	POP1	2020-08-10	19	17	0.89	3	3
POP1_VP5_66	POP1	2020-08-10	5	4	0.8	4	4
POP1_VP5_67	POP1	2020-08-10	8	6	0.75	6	6
POP1_VP5_68	POP1	2020-08-10	4	3	0.75	0	0
POP1_VP5_69	POP1	2020-08-10	13	10	0.77	6	6
POP1_VP5_7	POP1	2020-08-10	12	10	0.83	9	9
POP1_VP5_70	POP1	2020-08-10	7	6	0.86	2	2
POP1_VP5_71	POP1	2020-08-10	7	5	0.71	1	1
POP1_VP5_72	POP1	2020-08-10	9	9	1	6	6
POP1_VP5_73	POP1	2020-08-10	3	3	1	0	0
POP1_VP5_74	POP1	2020-08-10	3	2	0.67	1	1
POP1_VP5_75	POP1	2020-08-10	6	4	0.67	2	2
POP1_VP5_76	POP1	2020-08-10	10	6	0.6	3	3
POP1_VP5_77	POP1	2020-08-10	3	2	0.67	0	0
POP1_VP5_78	POP1	2020-08-10	16	13	0.81	2	2
POP1_VP5_79	POP1	2020-08-10	2	0	0	0	0
POP1_VP5_8	POP1	2020-08-10	8	6	0.75	6	6
POP1_VP5_80	POP1	2020-08-10	16	10	0.63	3	3
POP1_VP5_81	POP1	2020-08-10	9	8	0.89	6	6
POP1_VP5_82	POP1	2020-08-10	7	5	0.71	5	5
POP1_VP5_83	POP1	2020-08-10	6	5	0.83	5	5
POP1_VP5_84	POP1	2020-08-10	9	8	0.89	1	1
POP1_VP5_85	POP1	2020-08-10	6	6	1	2	2
POP1_VP5_86	POP1	2020-08-10	5	5	1	3	3
POP1_VP5_87	POP1	2020-08-10	2	1	0.5	1	1
POP1_VP5_88	POP1	2020-08-10	11	10	0.91	4	4
POP1_VP5_89	POP1	2020-08-10	4	0	0	0	0
POP1_VP5_9	POP1	2020-08-10	5	5	1	5	5
POP1_VP5_90	POP1	2020-08-10	3	0	0	0	0
POP1_VP5_91	POP1	2020-08-10	11	11	1	10	10
POP1_VP5_92	POP1	2020-08-10	9	8	0.89	3	3
POP1_VP5_93	POP1	2020-08-11	5	3	0.6	1	1
POP1_VP5_94	POP1	2020-08-11	3	3	1	2	2
POP1_VP5_95	POP1	2020-08-11	7	3	0.43	3	3
POP1_VP5_96	POP1	2020-08-11	7	6	0.86	3	3
POP1_VP5_97	POP1	2020-08-10	9	7	0.78	4	4
POP1_VP5_98	POP1	2020-08-11	7	0	0	0	0
POP1_VP5_99	POP1	2020-08-11	4	4	1	3	3
POP2_CARI_128	POP2	2020-08-11	8	8	1	8	8
POP2_CARI_130	POP2	2020-08-11	14	14	1	11	11
POP2_CARI_131	POP2	2020-08-11	6	5	0.83	5	5
POP2_CARI_133	POP2	2020-08-11	7	6	0.86	5	5
POP2_CARI_134	POP2	2020-08-11	1	1	1	1	1
POP2_CARI_136	POP2	2020-08-11	14	8	0.57	8	7
POP2_CARI_137	POP2	2020-08-11	2	2	1	2	2
POP2_CARI_138	POP2	2020-08-11	13	6	0.46	5	5
POP2_CARI_140	POP2	2020-08-18	13	10	0.77	7	7
POP2_CARI_141	POP2	2020-08-18	17	12	0.71	8	8
POP2_CARI_143	POP2	2020-08-18	13	12	0.92	8	8
POP2_CARI_144	POP2	2020-08-18	9	6	0.67	5	5
POP2_CARI_145	POP2	2020-08-18	11	9	0.82	9	9
POP2_CARI_146	POP2	2020-08-18	11	8	0.73	4	2
POP2_CARI_147	POP2	2020-08-18	13	10	0.77	2	2
POP2_CARI_148	POP2	2020-08-18	15	10	0.67	6	6
POP2_GELO_103	POP2	2020-08-18	9	9	1	0	0
POP2_GELO_104	POP2	2020-08-18	18	17	0.94	17	17
POP2_GELO_106	POP2	2020-08-18	9	8	0.89	8	8
POP2_GELO_107	POP2	2020-08-18	15	12	0.8	12	12
POP2_GELO_109	POP2	2020-08-18	9	5	0.56	0	0
POP2_GELO_110	POP2	2020-08-18	17	11	0.65	11	11
POP2_GELO_113	POP2	2020-08-18	7	7	1	7	7
POP2_GELO_114	POP2	2020-08-18	24	17	0.71	17	17
POP2_GELO_116	POP2	2020-08-15	16	12	0.75	12	12
POP2_GELO_118	POP2	2020-08-15	18	10	0.56	0	0
POP2_GELO_120	POP2	2020-08-15	10	9	0.9	0	0
POP2_GELO_122	POP2	2020-08-15	7	4	0.57	0	0
POP2_GELO_125	POP2	2020-08-15	27	26	0.96	2	2
POP2_GROTÃƒO_100	POP2	2020-08-15	13	13	1	0	0
POP2_GROTÃƒO_78	POP2	2020-08-15	3	0	0	0	0
POP2_GROTÃƒO_80	POP2	2020-08-15	15	13	0.87	0	0
POP2_GROTÃƒO_82	POP2	2020-08-15	5	5	1	0	0
POP2_GROTÃƒO_84	POP2	2020-08-15	11	10	0.91	0	0
POP2_GROTÃƒO_86	POP2	2020-08-15	10	7	0.7	0	0
POP2_GROTÃƒO_89	POP2	2020-08-15	4	0	0	0	0
POP2_GROTÃƒO_91	POP2	2020-08-15	5	5	1	0	0
POP2_GROTÃƒO_94	POP2	2020-08-15	9	7	0.78	0	0
POP2_GROTÃƒO_97	POP2	2020-08-15	13	13	1	0	0
POP2_TAQUAR_58	POP2	2020-08-15	13	13	1	10	10
POP2_TAQUAR_61	POP2	2020-08-15	13	13	1	9	2
POP2_TAQUAR_62	POP2	2020-08-15	18	16	0.89	10	10
POP2_TAQUAR_64	POP2	2020-08-15	13	11	0.85	11	10
POP2_TAQUAR_67	POP2	2020-08-15	10	5	0.5	5	5
POP2_TAQUAR_69	POP2	2020-08-15	9	7	0.78	5	5
POP2_TAQUAR_71	POP2	2020-08-15	10	6	0.6	4	4
POP2_TAQUAR_72	POP2	2020-08-15	9	8	0.89	4	4
POP2_TAQUAR_73	POP2	2020-08-15	8	6	0.75	2	2
POP2_TAQUAR_74	POP2	2020-08-15	16	13	0.81	8	8
POP2_TAQUAR_76	POP2	2020-08-15	1	0	0	0	0
POP3_VP5-P1_45	POP3	2020-08-15	12	10	0.83	3	3
POP3_VP5-P2_75	POP3	2020-08-15	10	9	0.9	3	3
POP3_VP5-P3_99	POP3	2020-08-15	8	0	0	0	0
POP3_VP5-P4_136	POP3	2020-08-15	20	19	0.95	19	19
POP3_VP5-P4_143	POP3	2020-08-15	3	3	1	3	3
POP3_VP5-P4_149	POP3	2020-08-15	19	13	0.68	7	7
POP4_ALEMÃƒO_12	POP4	2020-08-12	27	15	0.56	0	0
POP4_ALEMÃƒO_15	POP4	2020-08-12	90	80	0.89	0	0
POP4_ALEMÃƒO_21	POP4	2020-08-12	25	20	0.8	0	0
POP4_ALEMÃƒO_26	POP4	2020-08-12	38	7	0.18	0	0
POP4_ALEMÃƒO_27	POP4	2020-08-12	27	10	0.37	0	0
POP4_ALEMÃƒO_29	POP4	2020-08-12	6	5	0.83	0	0
POP4_ALEMÃƒO_31	POP4	2020-08-12	17	0	0	0	0
POP4_ALEMÃƒO_36	POP4	2020-08-12	11	10	0.91	0	0
POP4_KM29_18	POP4	2020-08-13	11	6	0.55	3	1
POP4_KM29_2	POP4	2020-08-13	23	15	0.65	2	0
POP4_KM29_20	POP4	2020-08-13	27	19	0.7	19	0
POP4_KM29_23	POP4	2020-08-13	22	10	0.45	2	2
POP4_KM29_25	POP4	2020-08-13	25	23	0.92	2	0
POP4_KM29_28	POP4	2020-08-13	15	10	0.67	9	1
POP4_KM29_30	POP4	2020-08-13	17	12	0.71	10	1
POP4_KM29_31	POP4	2020-08-13	19	19	1	7	5
POP4_KM29_34	POP4	2020-08-13	28	21	0.75	21	0
POP4_KM29_35	POP4	2020-08-13	11	10	0.91	9	2
POP4_KM29_37	POP4	2020-08-13	19	10	0.53	3	1
POP4_KM29_40	POP4	2020-08-13	17	11	0.65	10	1
POP4_KM29_51	POP4	2020-08-13	22	12	0.55	12	4
POP4_KM29_52	POP4	2020-08-13	15	9	0.6	8	1
POP4_MACAPA_153	POP4	2020-08-18	13	6	0.46	1	0
POP4_MACAPA_155	POP4	2020-08-18	13	7	0.54	1	0
POP4_MACAPA_156	POP4	2020-08-18	9	6	0.67	6	1
POP4_MACAPA_157	POP4	2020-08-18	10	7	0.7	1	0
POP4_MACAPA_158	POP4	2020-08-18	3	0	0	0	0
POP4_MACAPA_159	POP4	2020-08-18	18	8	0.44	0	0
POP4_MACAPA_161	POP4	2020-08-18	8	6	0.75	2	0
POP4_MACAPA_163	POP4	2020-08-18	15	12	0.8	12	0
POP4_MACAPA_165	POP4	2020-08-18	15	10	0.67	10	0
POP4_MACAPA_167	POP4	2020-08-18	4	3	0.75	0	0
POP4_MACAPA_170	POP4	2020-08-18	9	8	0.89	1	1
POP4_MACAPA_172	POP4	2020-08-18	17	13	0.76	13	0
POP4_N3_120	POP4	2020-08-10	58	54	0.93	47	18
POP4_PORCÃƒO_5	POP4	2020-08-08	3	3	1	0	0
POP1-009	POP1	2021-11	8	0	0	0	0
POP1-010	POP1	2021-11	15	0	0	0	0
POP1-011	POP1	2021-11	17	0	0	0	0
POP1-012	POP1	2021-11	10	0	0	0	0
POP1-013	POP1	2021-11	12	9	0.75	16	15
POP1-014	POP1	2021-11	12	0	0	0	0
POP1-015	POP1	2021-11	13	0	0	0	0
POP1-016	POP1	2021-11	24	0	0	0	0
POP1-017	POP1	2021-11	12	12	1	16	0
POP1-018	POP1	2021-11	11	0	0	0	0
POP1-019	POP1	2021-11	8	0	0	0	0
POP1-020	POP1	2021-11	24	0	0	0	0
POP1-021	POP1	2021-11	13	0	0	0	0
POP1-022	POP1	2021-11	18	0	0	0	0
POP1-023	POP1	2021-11	21	0	0	0	0
POP1-024	POP1	2021-11	20	0	0	0	0
POP1-025	POP1	2021-11	8	0	0	0	0
POP1-026	POP1	2021-11	8	0	0	0	0
POP1-027	POP1	2021-11	13	0	0	0	0
POP1-028	POP1	2021-11	19	0	0	0	0
POP1-029	POP1	2021-11	17	0	0	0	0
POP1-030	POP1	2021-11	8	0	0	0	0
POP1-031	POP1	2021-11	8	0	0	0	0
POP1-032	POP1	2021-11	18	0	0	0	0
POP1-033	POP1	2021-11	6	0	0	0	0
POP1-035	POP1	2021-11	6	0	0	0	0
POP1-035	POP1	2021-11	3	0	0	0	0
POP1-036	POP1	2021-11	11	0	0	0	0
POP1-037	POP1	2021-11	13	0	0	0	0
POP1-038	POP1	2021-11	9	0	0	0	0
POP1-039	POP1	2021-11	6	0	0	0	0
POP1-040	POP1	2021-11	11	0	0	0	0
POP1-041	POP1	2021-11	8	0	0	0	0
POP1-042	POP1	2021-11	2	0	0	0	0
POP1-043	POP1	2021-11	10	0	0	0	0
POP1-044	POP1	2021-11	10	10	1	0	0
POP1-045	POP1	2021-11	20	0	0	0	0
POP1-046	POP1	2021-11	5	0	0	0	0
POP1-047	POP1	2021-11	11	0	0	0	0
POP1-048	POP1	2021-11	11	11	1	0	0
POP1-049	POP1	2021-11	8	0	0	0	0
POP1-126	POP1	2021-11	14	0	0	0	0
POP1-127	POP1	2021-11	15	11	0.733333	11	9
POP1-128	POP1	2021-11	32	27	0.84375	27	23
POP1-129	POP1	2021-11	13	11	0.846154	0	0
POP1-130	POP1	2021-11	5	0	0	0	0
POP1-131	POP1	2021-11	16	0	0	0	0
POP1-132	POP1	2021-11	10	0	0	0	0
POP1-133	POP1	2021-11	10	6	0.6	0	0
POP1-134	POP1	2021-11	13	0	0	0	0
POP1-135	POP1	2021-11	11	0	0	0	0
POP1-136	POP1	2021-11	9	9	1	0	0
POP1-137	POP1	2021-11	14	10	0.714286	0	0
POP1-138	POP1	2021-11	15	14	0.933333	14	11
POP1-139	POP1	2021-11	9	0	0	0	0
POP1-140	POP1	2021-11	13	13	1	13	10
POP1-141	POP1	2021-11	15	13	0.866667	13	10
POP1-142	POP1	2021-11	24	19	0.791667	0	0
POP1-143	POP1	2021-11	14	0	0	0	0
POP1-144	POP1	2021-11	10	0	0	0	0
POP1-145	POP1	2021-11	14	0	0	0	0
POP1-146	POP1	2021-11	13	8	0.615385	0	0
POP1-147	POP1	2021-11	11	0	0	0	0
POP1-148	POP1	2021-11	14	0	0	0	0
POP1-149	POP1	2021-11	15	13	0.866667	19	7
POP1-150	POP1	2021-11	13	13	1	13	8
POP1-151	POP1	2021-11	8	0	0	0	0
POP1-152	POP1	2021-11	25	19	0.76	19	5
POP1-153	POP1	2021-11	18	16	0.888889	20	10
POP1-154	POP1	2021-11	27	23	0.851852	10	9
POP1-155	POP1	2021-11	17	16	0.941176	16	10
POP1-156	POP1	2021-11	13	13	1	23	8
POP1-157	POP1	2021-11	24	19	0.791667	0	0
POP1-158	POP1	2021-11	9	0	0	0	0
POP1-159	POP1	2021-11	23	19	0.826087	16	9
POP1-160	POP1	2021-11	12	0	0	0	0
POP1-161	POP1	2021-11	22	20	0.909091	13	9
POP1-162	POP1	2021-11	11	10	0.909091	24	0
POP1-164	POP1	2021-11	17	0	0	0	0
POP1-165	POP1	2021-11	26	24	0.923077	28	10
POP1-50	POP1	2021-11	17	11	0.647059	11	0
POP1-51	POP1	2021-11	9	0	0	0	0
POP1-52	POP1	2021-11	15	0	0	0	0
POP1-53	POP1	2021-11	11	0	0	0	0
POP1-54	POP1	2021-11	11	0	0	0	0
POP1-55	POP1	2021-11	16	0	0	0	0
POP1-56	POP1	2021-11	9	0	0	0	0
POP1-57	POP1	2021-11	9	0	0	0	0
POP1-58	POP1	2021-11	11	0	0	0	0
POP1-59	POP1	2021-11	13	0	0	0	0
POP1-60	POP1	2021-11	13	0	0	0	0
POP1-61	POP1	2021-11	19	0	0	0	0
POP1-62	POP1	2021-11	9	0	0	0	0
POP1-63	POP1	2021-11	9	0	0	0	0
POP1-64	POP1	2021-11	8	0	0	0	0
POP1-65	POP1	2021-11	27	0	0	0	0
POP1-66	POP1	2021-11	7	0	0	0	0
POP1-67	POP1	2021-11	7	0	0	0	0
POP1-69	POP1	2021-11	1	0	0	0	0
POP1-70	POP1	2021-11	12	0	0	0	0
POP1-71	POP1	2021-11	7	0	0	0	0
POP1-72	POP1	2021-11	14	0	0	0	0
POP1-73	POP1	2021-11	6	0	0	0	0
POP1-74	POP1	2021-11	23	20	0.869565	0	0
POP1-75	POP1	2021-11	13	0	0	0	0
POP1-76	POP1	2021-11	20	0	0	0	0
POP1-77	POP1	2021-11	10	0	0	0	0
POP1-78	POP1	2021-11	18	0	0	0	0
POP1-79	POP1	2021-11	12	0	0	0	0
POP1-80	POP1	2021-11	12	10	0.833333	0	0
POP1-81	POP1	2021-11	14	0	0	0	0
POP1-82	POP1	2021-11	20	0	0	0	0
POP1-83	POP1	2021-11	13	0	0	0	0
POP1-84	POP1	2021-11	12	0	0	0	0
POP1-85	POP1	2021-11	14	0	0	0	0
POP1-86	POP1	2021-11	20	0	0	0	0
POP1-87	POP1	2021-11	12	0	0	0	0
POP1-88	POP1	2021-11	9	0	0	0	0
POP1-89	POP1	2021-11	12	11	0.916667	0	0
POP1-90	POP1	2021-11	11	0	0	0	0
POP1-91	POP1	2021-11	7	0	0	0	0
POP1-92	POP1	2021-11	10	0	0	0	0
POP1-93	POP1	2021-11	14	0	0	0	0
POP1-94	POP1	2021-11	10	0	0	0	0
POP1-95	POP1	2021-11	8	8	1	13	0
POP1-96	POP1	2021-11	11	0	0	0	0
POP1-96	POP1	2021-11	11	0	0	0	0
POP1-97	POP1	2021-11	10	0	0	0	0
POP1-99	POP1	2021-11	11	0	0	0	0
POP2-CARI-100	POP2	2021-11	24	23	0.958333	0	0
POP2-CARI-101	POP2	2021-11	33	24	0.727273	0	0
POP2-CARI-102	POP2	2021-11	33	31	0.939394	0	0
POP2-CARI-103	POP2	2021-11	32	26	0.8125	0	0
POP2-CARI-104	POP2	2021-11	61	39	0.639344	0	0
POP2-CARI-105	POP2	2021-11	40	26	0.65	0	0
POP2-CARI-106	POP2	2021-11	39	0	0	0	0
POP2-CARI-107	POP2	2021-11	41	29	0.707317	0	0
POP2-CARI-108	POP2	2021-11	42	32	0.761905	0	0
POP2-CARI-109	POP2	2021-11	41	33	0.804878	0	0
POP2-CARI-110	POP2	2021-11	37	32	0.864865	0	0
POP2-CARI-111	POP2	2021-11	36	32	0.888889	0	0
POP2-CARI-112	POP2	2021-11	35	28	0.8	0	0
POP2-CARI-113	POP2	2021-11	50	33	0.66	0	0
POP2-CARI-114	POP2	2021-11	26	23	0.884615	0	0
POP2-CARI-115	POP2	2021-11	23	23	1	0	0
POP2-CARI-91	POP2	2021-11	21	13	0.619048	0	0
POP2-CARI-92	POP2	2021-11	27	20	0.740741	0	0
POP2-CARI-93	POP2	2021-11	39	21	0.538462	0	0
POP2-CARI-94	POP2	2021-11	31	30	0.967742	0	0
POP2-CARI-95	POP2	2021-11	43	30	0.697674	0	0
POP2-CARI-96	POP2	2021-11	30	26	0.866667	0	0
POP2-CARI-97	POP2	2021-11	39	34	0.871795	0	0
POP2-CARI-98	POP2	2021-11	24	19	0.791667	0	0
POP2-CARI-99	POP2	2021-11	41	35	0.853659	0	0
POP2-GELO-117	POP2	2021-11	35	10	0.285714	0	0
POP2-GELO-118	POP2	2021-11	32	16	0.5	0	0
POP2-GELO-119	POP2	2021-11	32	12	0.375	0	0
POP2-GELO-120	POP2	2021-11	35	15	0.428571	0	0
POP2-GELO-121	POP2	2021-11	45	18	0.4	0	0
POP2-GELO-123	POP2	2021-11	38	15	0.394737	0	0
POP2-GELO-124	POP2	2021-11	50	18	0.36	0	0
POP2-GELO-125	POP2	2021-11	31	21	0.677419	0	0
POP2-GELO-126	POP2	2021-11	38	14	0.368421	0	0
POP2-GELO-127	POP2	2021-11	34	13	0.382353	0	0
POP2-GELO-128	POP2	2021-11	40	17	0.425	0	0
POP2-GELO-129	POP2	2021-11	46	19	0.413043	19	0
POP2-GELO-13	POP2	2021-11	40	18	0.45	0	0
POP2-GELO-130	POP2	2021-11	31	14	0.451613	0	0
POP2-GELO-131	POP2	2021-11	42	17	0.404762	0	0
POP2-GELO-132	POP2	2021-11	38	15	0.394737	0	0
POP2-GELO-134	POP2	2021-11	36	14	0.388889	0	0
POP2-GELO-135	POP2	2021-11	44	12	0.272727	0	0
POP2-GELO-136	POP2	2021-11	40	18	0.45	0	0
POP2-GELO-137	POP2	2021-11	47	28	0.595745	0	0
POP2-GELO-138	POP2	2021-11	30	24	0.8	0	0
POP2-GELO-139	POP2	2021-11	36	25	0.694444	0	0
POP2-GELO-140	POP2	2021-11	30	21	0.7	0	0
POP2-GELO-141	POP2	2021-11	35	19	0.542857	19	0
POP2-GrotÃ£o-143	POP2	2021-11	45	16	0.355556	0	0
POP2-GrotÃ£o-144	POP2	2021-11	43	16	0.372093	0	0
POP2-GrotÃ£o-145	POP2	2021-11	33	17	0.515152	0	0
POP2-GrotÃ£o-146	POP2	2021-11	40	32	0.8	0	0
POP2-GrotÃ£o-147	POP2	2021-11	31	24	0.774194	0	0
POP2-GrotÃ£o-148	POP2	2021-11	32	23	0.71875	0	0
POP2-GrotÃ£o-149	POP2	2021-11	39	34	0.871795	0	0
POP2-GrotÃ£o-150	POP2	2021-11	31	31	1	0	0
POP2-GrotÃ£o-151	POP2	2021-11	29	24	0.827586	0	0
POP2-GrotÃ£o-152	POP2	2021-11	31	26	0.83871	0	0
POP2-GrotÃ£o-153	POP2	2021-11	32	26	0.8125	0	0
POP2-GrotÃ£o-154	POP2	2021-11	42	31	0.738095	0	0
POP2-GrotÃ£o-155	POP2	2021-11	42	27	0.642857	0	0
POP2-GrotÃ£o-156	POP2	2021-11	32	32	1	0	0
POP2-GrotÃ£o-157	POP2	2021-11	37	26	0.702703	0	0
POP2-GrotÃ£o-158	POP2	2021-11	43	32	0.744186	0	0
POP2-GrotÃ£o-159	POP2	2021-11	45	29	0.644444	0	0
POP2-GrotÃ£o-160	POP2	2021-11	23	20	0.869565	0	0
POP2-GrotÃ£o-161	POP2	2021-11	36	32	0.888889	0	0
POP2-GrotÃ£o-162	POP2	2021-11	37	23	0.621622	0	0
POP2-GrotÃ£o-163	POP2	2021-11	35	23	0.657143	0	0
POP2-GrotÃ£o-164	POP2	2021-11	30	19	0.633333	0	0
POP2-GrotÃ£o-165	POP2	2021-11	30	15	0.5	0	0
POP2-GrotÃ£o-166	POP2	2021-11	32	25	0.78125	0	0
POP2-GrotÃ£o-167	POP2	2021-11	33	13	0.393939	0	0
POP2-GrotÃ£o-168	POP2	2021-11	25	13	0.52	0	0
POP2-TRANQUAR -100	POP2	2021-11	4	0	0	0	0
POP2-TRANQUAR -101	POP2	2021-11	10	10	1	0	0
POP2-TRANQUAR -103	POP2	2021-11	4	0	0	0	0
POP2-TRANQUAR -104	POP2	2021-11	10	0	0	0	0
POP2-TRANQUAR -105	POP2	2021-11	3	0	0	0	0
POP2-TRANQUAR -106	POP2	2021-11	9	0	0	0	0
POP2-TRANQUAR -107	POP2	2021-11	11	11	1	0	0
POP2-TRANQUAR -108	POP2	2021-11	6	0	0	0	0
POP2-TRANQUAR -109	POP2	2021-11	6	0	0	0	0
POP2-TRANQUAR -110	POP2	2021-11	6	0	0	0	0
POP2-TRANQUAR -111	POP2	2021-11	3	0	0	0	0
POP2-TRANQUAR -112	POP2	2021-11	3	0	0	0	0
POP2-TRANQUAR -113	POP2	2021-11	3	0	0	0	0
POP2-TRANQUAR -114	POP2	2021-11	10	0	0	0	0
POP2-TRANQUAR -115	POP2	2021-11	6	0	0	0	0
POP2-TRANQUAR -116	POP2	2021-11	22	17	0.772727	0	0
POP2-TRANQUAR -117	POP2	2021-11	15	11	0.733333	0	0
POP2-TRANQUAR -118	POP2	2021-11	4	0	0	0	0
POP2-TRANQUAR -119	POP2	2021-11	6	0	0	0	0
POP2-TRANQUAR -120	POP2	2021-11	3	0	0	0	0
POP2-TRANQUAR -121	POP2	2021-11	7	7	1	0	0
POP2-TRANQUAR -122	POP2	2021-11	7	0	0	0	0
POP2-TRANQUAR -123	POP2	2021-11	4	0	0	0	0
POP2-TRANQUAR -124	POP2	2021-11	11	0	0	0	0
POP2-TRANQUAR -125	POP2	2021-11	2	0	0	0	0
POP3-126	POP3	2021-11	11	0	0	0	0
POP3-127	POP3	2021-11	11	0	0	0	0
POP3-128	POP3	2021-11	12	0	0	0	0
POP3-129	POP3	2021-11	10	0	0	0	0
POP3-130	POP3	2021-11	12	0	0	0	0
POP3-131	POP3	2021-11	12	0	0	0	0
POP3-132	POP3	2021-11	13	0	0	0	0
POP3-133	POP3	2021-11	13	0	0	0	0
POP3-134	POP3	2021-11	13	0	0	0	0
POP3-135	POP3	2021-11	11	0	0	0	0
POP3-136	POP3	2021-11	11	0	0	0	0
POP3-137	POP3	2021-11	10	0	0	0	0
POP3-138	POP3	2021-11	14	0	0	0	0
POP3-139	POP3	2021-11	13	0	0	0	0
POP3-140	POP3	2021-11	11	0	0	0	0
POP3-141	POP3	2021-11	13	0	0	0	0
POP3-142	POP3	2021-11	10	0	0	0	0
POP3-143	POP3	2021-11	12	0	0	0	0
POP3-144	POP3	2021-11	10	0	0	0	0
POP3-145	POP3	2021-11	11	0	0	0	0
POP3-146	POP3	2021-11	10	0	0	0	0
POP3-147	POP3	2021-11	14	0	0	0	0
POP3-148	POP3	2021-11	13	0	0	0	0
POP3-149	POP3	2021-11	10	0	0	0	0
POP3-150	POP3	2021-11	12	0	0	0	0
POP3-151	POP3	2021-11	9	0	0	0	0
POP3-152	POP3	2021-11	12	0	0	0	0
POP3-153	POP3	2021-11	10	0	0	0	0
POP3-154	POP3	2021-11	12	0	0	0	0
POP3-155	POP3	2021-11	12	0	0	0	0
POP3-156	POP3	2021-11	10	0	0	0	0
POP3-157	POP3	2021-11	10	0	0	0	0
POP3-158	POP3	2021-11	9	0	0	0	0
POP3-159	POP3	2021-11	10	0	0	0	0
POP3-160	POP3	2021-11	12	0	0	0	0
POP3-161	POP3	2021-11	11	0	0	0	0
POP3-162	POP3	2021-11	15	0	0	0	0
POP3-163	POP3	2021-11	9	0	0	0	0
POP3-164	POP3	2021-11	9	0	0	0	0
POP3-165	POP3	2021-11	9	0	0	0	0
POP3-166	POP3	2021-11	9	0	0	0	0
POP3-167	POP3	2021-11	9	0	0	0	0
POP3-168	POP3	2021-11	10	0	0	0	0
POP3-169	POP3	2021-11	11	0	0	0	0
POP3-170	POP3	2021-11	11	0	0	0	0
POP3-171	POP3	2021-11	12	0	0	0	0
POP3-172	POP3	2021-11	13	0	0	0	0
POP3-173	POP3	2021-11	19	0	0	0	0
POP3-174	POP3	2021-11	13	0	0	0	0
POP3-175	POP3	2021-11	13	0	0	0	0
POP3-176	POP3	2021-11	9	0	0	0	0
POP3-177	POP3	2021-11	10	0	0	0	0
POP3-178	POP3	2021-11	10	0	0	0	0
POP3-179	POP3	2021-11	11	0	0	0	0
POP3-180	POP3	2021-11	13	0	0	0	0
POP3-181	POP3	2021-11	13	0	0	0	0
POP3-182	POP3	2021-11	8	0	0	0	0
POP3-183	POP3	2021-11	12	0	0	0	0
POP3-184	POP3	2021-11	8	0	0	0	0
POP3-185	POP3	2021-11	10	0	0	0	0
POP3-186	POP3	2021-11	10	0	0	0	0
POP3-187	POP3	2021-11	13	0	0	0	0
POP3-188	POP3	2021-11	12	0	0	0	0
POP3-189	POP3	2021-11	9	0	0	0	0
POP3-190	POP3	2021-11	9	0	0	0	0
POP3-191	POP3	2021-11	11	0	0	0	0
POP3-192	POP3	2021-11	12	0	0	0	0
POP3-193	POP3	2021-11	11	0	0	0	0
POP3-194	POP3	2021-11	9	0	0	0	0
POP3-195	POP3	2021-11	13	0	0	0	0
POP3-196	POP3	2021-11	13	0	0	0	0
POP3-197	POP3	2021-11	9	0	0	0	0
POP3-198	POP3	2021-11	12	0	0	0	0
POP3-199	POP3	2021-11	10	0	0	0	0
POP3-20	POP3	2021-11	3	0	0	0	0
POP3-200	POP3	2021-11	11	0	0	0	0
POP3-201	POP3	2021-11	19	0	0	0	0
POP3-202	POP3	2021-11	17	0	0	0	0
POP3-203	POP3	2021-11	9	0	0	0	0
POP3-204	POP3	2021-11	10	0	0	0	0
POP3-205	POP3	2021-11	17	0	0	0	0
POP3-206	POP3	2021-11	31	0	0	0	0
POP3-207	POP3	2021-11	25	0	0	0	0
POP3-208	POP3	2021-11	28	0	0	0	0
POP3-209	POP3	2021-11	26	0	0	0	0
POP3-210	POP3	2021-11	25	0	0	0	0
POP3-211	POP3	2021-11	23	0	0	0	0
POP3-212	POP3	2021-11	10	0	0	0	0
POP3-213	POP3	2021-11	15	0	0	0	0
POP3-214	POP3	2021-11	10	0	0	0	0
POP3-215	POP3	2021-11	10	0	0	0	0
POP3-216	POP3	2021-11	11	0	0	0	0
POP3-217	POP3	2021-11	10	0	0	0	0
POP3-218	POP3	2021-11	10	0	0	0	0
POP3-219	POP3	2021-11	11	0	0	0	0
POP3-220	POP3	2021-11	10	0	0	0	0
POP3-221	POP3	2021-11	10	0	0	0	0
POP3-222	POP3	2021-11	9	0	0	0	0
POP3-223	POP3	2021-11	10	0	0	0	0
POP3-224	POP3	2021-11	13	0	0	0	0
POP3-225	POP3	2021-11	30	0	0	0	0
POP3-23	POP3	2021-11	3	0	0	0	0
POP3-24	POP3	2021-11	1	0	0	0	0
POP3-25	POP3	2021-11	6	0	0	0	0
POP3-26	POP3	2021-11	6	0	0	0	0
POP3-26	POP3	2021-11	10	0	0	0	0
POP3-27	POP3	2021-11	6	0	0	0	0
POP3-28	POP3	2021-11	10	0	0	0	0
POP3-29	POP3	2021-11	12	11	0.916667	0	0
POP3-30	POP3	2021-11	10	0	0	0	0
POP3-31	POP3	2021-11	8	0	0	0	0
POP3-33	POP3	2021-11	6	0	0	0	0
POP3-34	POP3	2021-11	2	0	0	0	0
POP3-37	POP3	2021-11	2	0	0	0	0
POP3-40	POP3	2021-11	1	0	0	0	0
POP3-42	POP3	2021-11	1	0	0	0	0
POP3-43	POP3	2021-11	1	0	0	0	0
POP3-44	POP3	2021-11	7	0	0	0	0
POP3-45	POP3	2021-11	6	0	0	0	0
POP3-46	POP3	2021-11	5	0	0	0	0
POP3-47	POP3	2021-11	6	0	0	0	0
POP3-48	POP3	2021-11	3	0	0	0	0
POP3-49	POP3	2021-11	3	0	0	0	0
POP3-50	POP3	2021-11	4	0	0	0	0
POP3-51	POP3	2021-11	4	0	0	0	0
POP3-56	POP3	2021-11	5	0	0	0	0
POP3-57	POP3	2021-11	6	0	0	0	0
POP3-58	POP3	2021-11	6	0	0	0	0
POP3-59	POP3	2021-11	6	0	0	0	0
POP3-60	POP3	2021-11	4	0	0	0	0
POP3-61	POP3	2021-11	5	0	0	0	0
POP3-62	POP3	2021-11	4	0	0	0	0
POP3-63	POP3	2021-11	1	0	0	0	0
POP3-64	POP3	2021-11	2	0	0	0	0
POP3-65	POP3	2021-11	1	0	0	0	0
POP3-66	POP3	2021-11	4	0	0	0	0
POP3-68	POP3	2021-11	3	0	0	0	0
POP3-76	POP3	2021-11	6	0	0	0	0
POP3-78	POP3	2021-11	4	0	0	0	0
POP3-79	POP3	2021-11	3	0	0	0	0
POP3-80	POP3	2021-11	4	0	0	0	0
POP3-81	POP3	2021-11	3	0	0	0	0
POP3-82	POP3	2021-11	6	0	0	0	0
POP3-83	POP3	2021-11	5	0	0	0	0
POP3-84	POP3	2021-11	4	0	0	0	0
POP3-85	POP3	2021-11	2	0	0	0	0
POP3-87	POP3	2021-11	4	0	0	0	0
POP3-88	POP3	2021-11	4	0	0	0	0
POP3-89	POP3	2021-11	3	0	0	0	0
POP3-94	POP3	2021-11	3	0	0	0	0
POP3-97	POP3	2021-11	3	0	0	0	0
POP4-ALEMÃƒO-13	POP4	2021-11	43	31	0.72093	0	0
POP4-ALEMÃƒO-15	POP4	2021-11	40	0	0	0	0
POP4-ALEMÃƒO-16	POP4	2021-11	40	22	0.55	0	0
POP4-ALEMÃƒO-18	POP4	2021-11	37	18	0.486486	0	0
POP4-ALEMÃƒO-19	POP4	2021-11	46	0	0	0	0
POP4-ALEMÃƒO-2	POP4	2021-11	41	16	0.390244	0	0
POP4-ALEMÃƒO-21	POP4	2021-11	41	29	0.707317	0	0
POP4-ALEMÃƒO-21	POP4	2021-11	39	0	0	0	0
POP4-ALEMÃƒO-22	POP4	2021-11	42	19	0.452381	0	0
POP4-ALEMÃƒO-23	POP4	2021-11	42	0	0	0	0
POP4-ALEMÃƒO-25	POP4	2021-11	40	0	0	0	0
POP4-ALEMÃƒO-26	POP4	2021-11	39	0	0	0	0
POP4-ALEMÃƒO-27	POP4	2021-11	41	17	0.414634	0	0
POP4-ALEMÃƒO-29	POP4	2021-11	42	19	0.452381	0	0
POP4-ALEMÃƒO-30	POP4	2021-11	42	0	0	0	0
POP4-ALEMÃƒO-32	POP4	2021-11	38	0	0	0	0
POP4-ALEMÃƒO-33	POP4	2021-11	41	35	0.853659	0	0
POP4-ALEMÃƒO-34	POP4	2021-11	40	0	0	0	0
POP4-ALEMÃƒO-35	POP4	2021-11	42	0	0	0	0
POP4-ALEMÃƒO-36	POP4	2021-11	41	22	0.536585	0	0
POP4-ALEMÃƒO-37	POP4	2021-11	41	0	0	0	0
POP4-ALEMÃƒO-38	POP4	2021-11	41	11	0.268293	0	0
POP4-KM 29-42	POP4	2021-11	48	22	0.458333	0	0
POP4-KM 29-43	POP4	2021-11	48	22	0.458333	0	0
POP4-KM 29-46	POP4	2021-11	47	30	0.638298	0	0
POP4-KM 29-48	POP4	2021-11	44	20	0.454545	0	0
POP4-KM 29-49	POP4	2021-11	41	21	0.512195	0	0
POP4-KM 29-50	POP4	2021-11	46	0	0	0	0
POP4-KM 29-51	POP4	2021-11	47	23	0.489362	0	0
POP4-KM 29-52	POP4	2021-11	42	32	0.761905	0	0
POP4-KM 29-53	POP4	2021-11	45	33	0.733333	0	0
POP4-KM 29-54	POP4	2021-11	43	0	0	0	0
POP4-KM 29-55	POP4	2021-11	45	0	0	0	0
POP4-KM 29-59	POP4	2021-11	41	24	0.585366	0	0
POP4-KM 29-61	POP4	2021-11	38	32	0.842105	0	0
POP4-KM 29-64	POP4	2021-11	42	32	0.761905	0	0
POP4-KM 29-65	POP4	2021-11	36	19	0.527778	0	0
POP4-KM 29-66	POP4	2021-11	11	11	1	0	0
POP4-KM 29-67	POP4	2021-11	17	11	0.647059	0	0
POP4-KM 29-68	POP4	2021-11	17	0	0	0	0
POP4-KM 29-69	POP4	2021-11	32	10	0.3125	0	0
POP4-KM 29-70	POP4	2021-11	15	8	0.533333	0	0
POP4-KM 29-71	POP4	2021-11	13	8	0.615385	0	0
POP4-KM 29-72	POP4	2021-11	15	7	0.466667	0	0
POP4-KM 29-73	POP4	2021-11	17	11	0.647059	0	0
POP4-KM 29-74	POP4	2021-11	48	24	0.5	0	0
POP4-KM 29-75	POP4	2021-11	38	20	0.526316	0	0
POP4-KM 29-76	POP4	2021-11	43	26	0.604651	0	0
POP4-KM 29-77	POP4	2021-11	25	11	0.44	0	0
POP4-KM 29-78	POP4	2021-11	43	0	0	0	0
POP4-KM 29-79	POP4	2021-11	40	31	0.775	0	0
POP4-KM 29-80	POP4	2021-11	41	16	0.390244	0	0
POP4-KM 29-81	POP4	2021-11	13	10	0.769231	0	0
POP4-KM 29-82	POP4	2021-11	13	11	0.846154	0	0
POP4-KM 29-83	POP4	2021-11	35	26	0.742857	0	0
POP4-KM 29-84	POP4	2021-11	21	9	0.428571	0	0
POP4-KM 29-85	POP4	2021-11	35	24	0.685714	0	0
POP4-KM 29-86	POP4	2021-11	14	11	0.785714	0	0
POP4-KM 29-87	POP4	2021-11	24	13	0.541667	0	0
POP4-KM 29-88	POP4	2021-11	12	0	0	0	0
POP4-KM 29-89	POP4	2021-11	13	9	0.692308	0	0
POP4-KM 29-90	POP4	2021-11	50	21	0.42	0	0
POP4-MACAPA-170	POP4	2021-11	43	32	0.744186	0	0
POP4-MACAPA-171	POP4	2021-11	44	28	0.636364	0	0
POP4-MACAPA-172	POP4	2021-11	38	29	0.763158	0	0
POP4-MACAPA-173	POP4	2021-11	38	38	1.02703	0	0
POP4-MACAPA-174	POP4	2021-11	31	29	0.935484	0	0
POP4-MACAPA-175	POP4	2021-11	33	26	0.787879	0	0
POP4-MACAPA-176	POP4	2021-11	41	39	0.95122	0	0
POP4-MACAPA-177	POP4	2021-11	42	32	0.761905	0	0
POP4-MACAPA-178	POP4	2021-11	39	36	0.923077	0	0
POP4-MACAPA-179	POP4	2021-11	45	35	0.777778	0	0
POP4-MACAPA-180	POP4	2021-11	40	36	0.9	0	0
POP4-MACAPA-181	POP4	2021-11	43	42	0.976744	0	0
POP4-MACAPA-182	POP4	2021-11	41	38	0.926829	0	0
POP4-MACAPA-183	POP4	2021-11	40	32	0.8	0	0
POP4-MACAPA-184	POP4	2021-11	41	36	0.878049	0	0
POP4-MACAPA-185	POP4	2021-11	36	32	0.888889	0	0
POP4-MACAPA-186	POP4	2021-11	40	40	1	0	0
POP4-MACAPA-187	POP4	2021-11	37	29	0.783784	0	0
POP4-MACAPA-188	POP4	2021-11	29	0	0	0	0
POP4-MACAPA-189	POP4	2021-11	38	25	0.657895	0	0
POP4-MACAPA-190	POP4	2021-11	34	28	0.823529	0	0
POP4-MACAPA-191	POP4	2021-11	36	32	0.888889	0	0
POP4-MACAPA-192	POP4	2021-11	29	29	1	0	0
POP4-MACAPA-193	POP4	2021-11	36	32	0.888889	0	0
POP4-MACAPA-194	POP4	2021-11	31	30	0.967742	0	0
POP4-PORCÃƒO 6-117	POP4	2021-11	29	0	0	0	0
POP4-PORCÃƒO 6-118	POP4	2021-11	21	0	0	0	0
POP4-PORCÃƒO 6-119	POP4	2021-11	29	0	0	0	0
POP4-PORCÃƒO 6-120	POP4	2021-11	30	0	0	0	0
POP4-PORCÃƒO 6-121	POP4	2021-11	29	27	0.931034	0	0
POP4-PORCÃƒO 6-122	POP4	2021-11	28	26	0.928571	0	0
POP4-PORCÃƒO 6-123	POP4	2021-11	29	0	0	0	0
POP4-PORCÃƒO 6-124	POP4	2021-11	27	0	0	0	0
POP4-PORCÃƒO 6-125	POP4	2021-11	26	0	0	0	0
POP4-PORCÃƒO 6-126	POP4	2021-11	29	0	0	0	0
POP4-PORCÃƒO 6-127	POP4	2021-11	32	0	0	0	0
POP4-PORCÃƒO 6-128	POP4	2021-11	28	0	0	0	0
POP4-PORCÃƒO 6-129	POP4	2021-11	33	33	1	0	0
POP4-PORCÃƒO 6-130	POP4	2021-11	29	0	0	0	0
POP4-PORCÃƒO 6-131	POP4	2021-11	34	28	0.823529	0	0
POP4-PORCÃƒO 6-132	POP4	2021-11	32	0	0	0	0
POP4-PORCÃƒO 6-133	POP4	2021-11	40	33	0.825	0	0
POP4-PORCÃƒO 6-134	POP4	2021-11	33	22	0.666667	0	0
POP4-PORCÃƒO 6-137	POP4	2021-11	30	0	0	0	0
POP4-PORCÃƒO 6-138	POP4	2021-11	29	0	0	0	0
POP4-PORCÃƒO 6-139	POP4	2021-11	22	22	1	0	0
POP4-PORCÃƒO 6-140	POP4	2021-11	31	0	0	0	0
POP4-PORCÃƒO 6-141	POP4	2021-11	28	19	0.678571	0	0
POP4-PORCÃƒO 7-142	POP4	2021-11	23	0	0	0	0
POP4-PORCÃƒO 7-143	POP4	2021-11	24	0	0	0	0
POP4-PORCÃƒO 7-144	POP4	2021-11	16	0	0	0	0
POP4-PORCÃƒO 7-145	POP4	2021-11	20	0	0	0	0
POP4-PORCÃƒO 7-146	POP4	2021-11	20	0	0	0	0
POP4-PORCÃƒO 7-147	POP4	2021-11	23	0	0	0	0
POP4-PORCÃƒO 7-148	POP4	2021-11	21	11	0.52381	0	0
POP4-PORCÃƒO 7-149	POP4	2021-11	18	0	0	0	0
POP4-PORCÃƒO 7-150	POP4	2021-11	23	0	0	0	0
POP4-PORCÃƒO 7-151	POP4	2021-11	19	0	0	0	0
POP4-PORCÃƒO 7-152	POP4	2021-11	23	0	0	0	0
POP4-PORCÃƒO 7-153	POP4	2021-11	17	0	0	0	0
POP4-PORCÃƒO 7-154	POP4	2021-11	15	0	0	0	0
POP4-PORCÃƒO 7-155	POP4	2021-11	13	0	0	0	0
POP4-PORCÃƒO 7-156	POP4	2021-11	16	15	0.9375	0	0
POP4-PORCÃƒO 7-157	POP4	2021-11	19	0	0	0	0
POP4-PORCÃƒO 7-158	POP4	2021-11	16	0	0	0	0
POP4-PORCÃƒO 7-159	POP4	2021-11	25	14	0.56	0	0
POP4-PORCÃƒO 7-160	POP4	2021-11	23	0	0	0	0
POP4-PORCÃƒO 7-161	POP4	2021-11	23	0	0	0	0
POP4-PORCÃƒO 7-162	POP4	2021-11	25	0	0	0	0
POP4-PORCÃƒO 7-163	POP4	2021-11	18	11	0.611111	0	0
POP4-PORCÃƒO 7-164	POP4	2021-11	23	11	0.478261	0	0
POP4-PORCÃƒO 7-165	POP4	2021-11	22	0	0	0	0
POP4-PORCÃƒO 7-166	POP4	2021-11	26	15	0.576923	0	0
POP4-PORCÃƒO 8-63	POP4	2021-11	29	0	0	0	0
POP4-PORCÃƒO 8-64	POP4	2021-11	24	0	0	0	0
POP4-PORCÃƒO 8-65	POP4	2021-11	24	22	0.916667	0	0
POP4-PORCÃƒO 8-66	POP4	2021-11	28	0	0	0	0
POP4-PORCÃƒO 8-67	POP4	2021-11	21	0	0	0	0
POP4-PORCÃƒO 8-69	POP4	2021-11	19	0	0	0	0
POP4-PORCÃƒO 8-70	POP4	2021-11	15	0	0	0	0
POP4-PORCÃƒO 8-71	POP4	2021-11	13	0	0	0	0
POP4-PORCÃƒO 8-72	POP4	2021-11	12	0	0	0	0
POP4-PORCÃƒO 8-73	POP4	2021-11	16	0	0	0	0
POP4-PORCÃƒO 8-74	POP4	2021-11	14	0	0	0	0
POP4-PORCÃƒO 8-75	POP4	2021-11	12	11	0.916667	0	0
POP4-PORCÃƒO 8-76	POP4	2021-11	11	0	0	0	0
POP4-PORCÃƒO 8-77	POP4	2021-11	40	0	0	0	0
POP4-PORCÃƒO 8-78	POP4	2021-11	39	0	0	0	0
POP4-PORCÃƒO 8-79	POP4	2021-11	40	0	0	0	0
POP4-PORCÃƒO 8-80	POP4	2021-11	42	0	0	0	0
POP4-PORCÃƒO 8-81	POP4	2021-11	44	0	0	0	0
POP4-PORCÃƒO 8-82	POP4	2021-11	36	0	0	0	0
POP4-PORCÃƒO 8-83	POP4	2021-11	40	0	0	0	0
POP4-PORCÃƒO 8-84	POP4	2021-11	40	0	0	0	0
POP4-PORCÃƒO 8-85	POP4	2021-11	39	0	0	0	0
POP4-PORCÃƒO 8-86	POP4	2021-11	41	0	0	0	0
POP4-PORCÃƒO 8-87	POP4	2021-11	48	0	0	0	0
POP4-PORCÃƒO 8-88	POP4	2021-11	42	0	0	0	0

## Sheet: metadata
data description	Raw dato of seed harvest effort and propagation success of jaborandi seeds harvested in 2020 and 2021 from the Carajás FLONA
Maternal line	Accesion number od the maternal line
Population	Population number
Harvest data	Data of seed harvest
Harvested seeds	number of harvested seeds
Germinated seeds	number of germinated seeds
Germination proportion	Harvested seeds over Germinated seeds
Accimated sampling	number of accimated sampling
1 year samplings	number of one-year-oldsamplings
